# Supplementary material for: A lytic bacteriophage vB_KpnP-6K2 inhibits ST11-KL64 Klebsiella pneumoniae induced cell death and inflammatory response
Source: Front Cell Infect Microbiol. 2026 Feb 20;16:1749949. doi: 10.3389/fcimb.2026.1749949 (PMC12963264; doi:10.3389/fcimb.2026.1749949)
Supplement: Supplementary file 2 [file Table2.xlsx]

## Sheet: 6K2-RAST
id	contigName	Start	End	strand	type	Annotation	function
6K2_1	A_6K2	761	2518	-	CDS	Phage terminase large subunit Gp19	packaging
6K2_2	A_6K2	2515	2961	-	CDS	Bacteriophage Rz lysis protein	lysis
6K2_3	A_6K2	3058	3315	-	CDS	Phage terminase small subunit Gp18	packaging
6K2_4	A_6K2	3349	3558	-	CDS	Phage_holin_2_2	lysis
6K2_5	A_6K2	3568	6621	-	CDS	tail fibers protein	infection
6K2_6	A_6K2	6683	10648	-	CDS	lytic transglycosylase activity	lysis
6K2_7	A_6K2	10665	12920	-	CDS	internal virion protein	infection
6K2_8	A_6K2	12920	13510	-	CDS	internal virion protein	infection
6K2_9	A_6K2	13513	13923	-	CDS	internal virion protein	infection
6K2_10	A_6K2	13997	16372	-	CDS	Phage non-contractile tail tubular protein	infection
6K2_11	A_6K2	16395	16973	-	CDS	Phage non-contractile tail tubular protein	infection
6K2_12	A_6K2	17039	17260	-	CDS	viral capsid	assembly
6K2_13	A_6K2	17317	18345	-	CDS	viral capsid	assembly
6K2_14	A_6K2	18571	19524	-	CDS	viral capsid assembly	assembly
6K2_15	A_6K2	19628	21235	-	CDS	Bacteriophage head to tail connecting protein	assembly
6K2_16	A_6K2	21259	21519	-	CDS	Bacteriophage T7 virion assembly protein	assembly
6K2_17	A_6K2	21521	21742	-	CDS	Phage protein	other
6K2_18	A_6K2	21745	21990	-	CDS	Phage protein	other
6K2_19	A_6K2	22077	22187	-	CDS	Phage protein	other
6K2_20	A_6K2	22169	23074	-	CDS	exonuclease activity	packaging
6K2_21	A_6K2	23071	23280	-	CDS	helicase activity	replication
6K2_22	A_6K2	23277	23561	-	CDS	helicase activity	replication
6K2_23	A_6K2	23580	25706	-	CDS	DNA polymerase family A	replication
6K2_24	A_6K2	25732	26109	-	CDS	Phage protein	other
6K2_25	A_6K2	26182	26493	-	CDS	Pfam:TA_inhibitor	regulation
6K2_26	A_6K2	26493	26702	-	CDS	Phage protein	other
6K2_27	A_6K2	26774	28300	-	CDS	DNA helicase activity	replication
6K2_28	A_6K2	28501	28620	-	CDS	Phage protein	other
6K2_29	A_6K2	28617	28733	-	CDS	Phage protein	other
6K2_30	A_6K2	28898	29353	-	CDS	Phage endolysin	lysis
6K2_31	A_6K2	29355	29804	-	CDS	deoxyribonuclease IV (phage-T4-induced) activity	packaging
6K2_32	A_6K2	29804	30502	-	CDS	Phage single-stranded DNA-binding protein	other
6K2_33	A_6K2	30515	30697	-	CDS	hypothetical protein	other
6K2_34	A_6K2	30763	31017	-	CDS	bacterial RNA polymerase inhibitor	other
6K2_35	A_6K2	31004	31141	-	CDS	hypothetical protein	other
6K2_36	A_6K2	31134	31559	-	CDS	Phage nucleotide kinase	other
6K2_37	A_6K2	31552	31815	-	CDS	Phage protein	other
6K2_38	A_6K2	32015	33082	-	CDS	DNA ligase (ATP) activity	replication
6K2_39	A_6K2	33079	33507	-	CDS	HNH endonuclease	packaging
6K2_40	A_6K2	33587	33844	-	CDS	dGTPase inhibitor	regulation
6K2_41	A_6K2	33848	34024	-	CDS	Phage protein	other
6K2_42	A_6K2	34111	34674	-	CDS	Phage protein	other
6K2_43	A_6K2	34773	37493	-	CDS	DNA-directed RNA polymerase activity	replication
6K2_44	A_6K2	37563	38567	-	CDS	kinase activity	other
6K2_45	A_6K2	38598	38768	-	CDS	Phage protein	other
6K2_46	A_6K2	38752	38949	-	CDS	Phage protein	other
6K2_47	A_6K2	38927	39109	-	CDS	Phage protein	other
6K2_48	A_6K2	39102	39440	-	CDS	Phage protein	other
